# Supplementary material for: Electrolyte Tuning in Iron(II)-Based Dye-Sensitized Solar Cells: Different Ionic Liquids and I2 Concentrations
Source: Materials (Basel). 2021 Jun 3;14(11):3053. doi: 10.3390/ma14113053 (PMC8200003; doi:10.3390/ma14113053)
Supplement: Supplementary file 1 [file materials-14-03053-s001.zip]

Archive with 1 entries (1 files):
- materials-1244117-supplementary.pdf
